# Supplementary material for: New Method to Motivate Participation in Daily Life/Everyday Life Activities Using Sensor-Based Smart Application Translating Intention into Action (TIA)
Source: Sensors (Basel). 2026 Jan 13;26(2):539. doi: 10.3390/s26020539 (PMC12845928; doi:10.3390/s26020539)
Supplement: Supplementary file 1 [file sensors-26-00539-s001.zip]

Archive with 2 entries (2 files):
- Supplementary Material System Manual S1.pdf
- Supplementary Material Puck.JS Code S1.js
