# Supplementary material for: New Method to Motivate Participation in Daily Life/Everyday Life Activities Using Sensor-Based Smart Application Translating Intention into Action (TIA)
Source: Sensors (Basel). 2026 Jan 13;26(2):539. doi: 10.3390/s26020539 (PMC12845928; doi:10.3390/s26020539)
Supplement: Supplementary file 1 [file sensors-26-00539-s001.zip › Supplementary Material Puck.JS Code S1.js]

// Create custom GATT service and characteristic
NRF.setServices({"00000090-456C-7361-7373-466F6E64656E": {"00000091-456C-7361-7373-466F6E64656E" : {value : 0, maxLen: 16, readable : true, notify : true}}});

// Start IMU
Puck.accelOn();
var data = Int16Array(8);

// On every sample from the IMU, write acceleration and gyroscope to the custom characteristic
Puck.on("accel", accel=>{
  data[0] = Math.round(Math.sqrt(accel.gyro.x*accel.gyro.x+accel.gyro.y*accel.gyro.y+accel.gyro.z*accel.gyro.z));
  data[1] = accel.gyro.x;
  data[2] = accel.gyro.y;
  data[3] = accel.gyro.z;
  data[4] = Math.round(Math.sqrt(accel.acc.x*accel.acc.x+accel.acc.y*accel.acc.y+accel.acc.z*accel.acc.z));
  data[5] = accel.acc.x;
  data[6] = accel.acc.y;
  data[7] = accel.acc.z;
  
  NRF.updateServices({"00000090-456C-7361-7373-466F6E64656E": {"00000091-456C-7361-7373-466F6E64656E" : {value : data.buffer,notify: true}}});
});
